# Supplementary material for: The Sesquiterpenes(E)-ß-Farnesene and (E)-α-Bergamotene Quench Ozone but Fail to Protect the Wild Tobacco Nicotiana attenuata from Ozone, UVB, and Drought Stresses
Source: PLoS One. 2015 Jun 1;10(6):e0127296. doi: 10.1371/journal.pone.0127296 (PMC4452144; doi:10.1371/journal.pone.0127296)
Supplement: S1 Table — (XLSX) [file pone.0127296.s004.xlsx]

## Sheet: Ozone
log (Salicyclic acid)
Tests of Between-Subjects Effects
Dependent Variable:	logSA
Source	Type III Sum of Squares	df	Mean Square	F	P
Corrected Model	7.734a	3	2.57798	245.567	4.93723e-11
Intercept	190.245	1	190.245	18121.9	1.89486e-20
genotype	0.0161422	1	0.0161422	1.53763	0.238671
treatment	7.70858	1	7.70858	734.286	3.92628e-12
genotype * treatment	0.00922381	1	0.00922381	0.878621	0.367062
Error	0.125977	12	0.0104981
Total	198.105	16
Corrected Total	7.85992	15
a. R Squared = .984 (Adjusted R Squared = .980)
arcsin (Moisture content)
Tests of Between-Subjects Effects
Dependent Variable:	arcsinmoisture
Source	Type III Sum of Squares	df	Mean Square	F	P
Corrected Model	.063a	3	0.020848	8.77439	0.00236356
Intercept	19.2308	1	19.2308	8093.78	2.37633e-18
genotype	0.000724981	1	0.000724981	0.305126	0.590827
treatment	0.0616521	1	0.0616521	25.9478	0.000264469
genotype * treatment	0.000166818	1	0.000166818	0.0702096	0.795529
Error	0.028512	12	0.002376
Total	19.3219	16
Corrected Total	0.0910559	15
a. R Squared = .687 (Adjusted R Squared = .609)
Photosynthetic rate
Tests of Between-Subjects Effects
Dependent Variable:	photosynthesis
Source	Type III Sum of Squares	df	Mean Square	F	P
Corrected Model	212.639a	3	70.8797	3.24693	0.0600756
Intercept	6503.21	1	6503.21	297.906	7.73311e-10
genotype	41.1834	1	41.1834	1.88657	0.194706
treatment	170.581	1	170.581	7.81415	0.0161823
genotype * treatment	0.874668	1	0.874668	0.0400677	0.844701
Error	261.957	12	21.8298
Total	6977.81	16
Corrected Total	474.596	15
a. R Squared = .448 (Adjusted R Squared = .310)
MDA
Tests of Between-Subjects Effects
Dependent Variable:	MDA (dry)
Source	Type III Sum of Squares	df	Mean Square	F	P
Corrected Model	5822.513a	3	1940.84	0.253533	0.857339
Intercept	2.04427e+06	1	2.04427e+06	267.045	1.45384e-09
genotype	1584.78	1	1584.78	0.207021	0.657234
treatment	4222.57	1	4222.57	0.551598	0.471955
genotype * treatment	15.156	1	15.156	0.00197984	0.965241
Error	91862	12	7655.17
Total	2.14196e+06	16
Corrected Total	97684.5	15
a. R Squared = .060 (Adjusted R Squared = -.175)
ORAC
Tests of Between-Subjects Effects
Dependent Variable:	ORAC (dry)
Source	Type III Sum of Squares	df	Mean Square	F	P
Corrected Model	1712.865a	3	570.955	0.265924	0.848675
Intercept	699143	1	699143	325.628	4.61841e-10
genotype	584.709	1	584.709	0.27233	0.61127
treatment	1055.1	1	1055.1	0.491414	0.496666
genotype * treatment	73.0605	1	73.0605	0.0340281	0.856728
Error	25764.7	12	2147.06
Total	726621	16
Corrected Total	27477.6	15
a. R Squared = .062 (Adjusted R Squared = -.172)
Rutin
Tests of Between-Subjects Effects
Dependent Variable:	rutin_dry
Source	Type III Sum of Squares	df	Mean Square	F	P
Corrected Model	312186.053a	3	104062	0.408819	0.749555
Intercept	1.83026e+08	1	1.83026e+08	719.037	4.44468e-12
genotype	266654	1	266654	1.04758	0.326256
treatment	41864.9	1	41864.9	0.164471	0.692211
genotype * treatment	3667.14	1	3667.14	0.0144067	0.906447
Error	3.05452e+06	12	254543
Total	1.86393e+08	16
Corrected Total	3.3667e+06	15
a. R Squared = .093 (Adjusted R Squared = -.134)

## Sheet: UV-B
Total phenolics
Tests of Between-Subjects Effects
Dependent Variable:	phenolics
Source	Type III Sum of Squares	df	Mean Square	F	P
Corrected Model	76.055a	5	15.2109	3.11262	0.0233628
Intercept	2994.5	1	2994.5	612.766	1.41236e-20
genotype	6.70839	2	3.35419	0.68637	0.51167
trtmt	62.23	1	62.23	12.7342	0.00131863
genotype * trtmt	6.07189	2	3.03594	0.621247	0.544516
Error	136.832	28	4.88686
Total	3179.46	34
Corrected Total	212.887	33
a. R Squared = .357 (Adjusted R Squared = .242)
Chlorophyll fluorescence
Tests of Between-Subjects Effects
Dependent Variable:	fluorescence
Source	Type III Sum of Squares	df	Mean Square	F	P
Corrected Model	.007a	5	0.00134516	11.3611	3.92202e-06
Intercept	22.6183	1	22.6183	191032	6.23438e-57
genotype	2.27424e-05	2	1.13712e-05	0.0960404	0.908715
trtmt	0.00653623	1	0.00653623	55.2045	3.45939e-08
genotype * trtmt	0.000186402	2	9.32009e-05	0.787168	0.464616
Error	0.00343361	29	0.0001184
Total	22.7582	35
Corrected Total	0.0101594	34
a. R Squared = .662 (Adjusted R Squared = .604)
Photosynthetic rate
Tests of Between-Subjects Effects
Dependent Variable:	photosynthesis
Source	Type III Sum of Squares	df	Mean Square	F	P
Corrected Model	141.188a	5	28.2377	5.20126	0.00158063
Intercept	18160	1	18160	3344.99	1.64221e-31
genotype	2.407	2	1.2035	0.221679	0.802517
trtmt	135.053	1	135.053	24.8762	2.62557e-05
genotype * trtmt	4.592	2	2.296	0.422913	0.659111
Error	157.441	29	5.42901
Total	18648.4	35
Corrected Total	298.63	34
a. R Squared = .473 (Adjusted R Squared = .382)
MDA
Tests of Between-Subjects Effects
Dependent Variable:	MDA
Source	Type III Sum of Squares	df	Mean Square	F	P
Corrected Model	7.117a	5	1.42335	0.756129	0.597808
Intercept	1807.07	1	1807.07	959.969	8.03149e-13
genotype	1.20495	2	0.602473	0.320052	0.732122
trtmt	4.61327	1	4.61327	2.45071	0.143449
genotype * trtmt	1.29856	2	0.649278	0.344916	0.715076
Error	22.5891	12	1.88242
Total	1836.77	18
Corrected Total	29.7058	17
a. R Squared = .240 (Adjusted R Squared = -.077)
Height
Tests of Between-Subjects Effects
Dependent Variable:	height
Source	Type III Sum of Squares	df	Mean Square	F	P
Corrected Model	1817.806a	5	363.561	33.6804	1.93454e-11
Intercept	128761	1	128761	11928.5	1.41889e-40
genotype	112.389	2	56.1944	5.20587	0.0114606
trtmt	1694.69	1	1694.69	156.997	1.88138e-13
genotype * trtmt	10.7222	2	5.36111	0.496655	0.613479
Error	323.833	30	10.7944
Total	130903	36
Corrected Total	2141.64	35
a. R Squared = .849 (Adjusted R Squared = .824)
Number of seed capsules
Tests of Between-Subjects Effects
Dependent Variable:	seedscaps
Source	Type III Sum of Squares	df	Mean Square	F	P
Corrected Model	11030.889a	5	2206.18	8.82236	3.093e-05
Intercept	321111	1	321111	1284.1	3.4821e-26
genotype	1413.39	2	706.694	2.82602	0.0750847
trtmt	9538.78	1	9538.78	38.1449	8.53008e-07
genotype * trtmt	78.7222	2	39.3611	0.157402	0.855061
Error	7502	30	250.067
Total	339644	36
Corrected Total	18532.9	35
a. R Squared = .595 (Adjusted R Squared = .528)

## Sheet: Drought
log (Shoot ABA)
Tests of Between-Subjects Effects
Dependent Variable:	logABA
Source	Type III Sum of Squares	df	Mean Square	F	P
Corrected Model	.644a	5	0.128843	2.80476	0.0392629
Intercept	343.136	1	343.136	7469.64	1.88008e-31
genotype	0.00801046	2	0.00400523	0.0871889	0.916793
treatment	0.615338	1	0.615338	13.3951	0.00123819
genotype * treatment	0.0549043	2	0.0274522	0.5976	0.558112
Error	1.1025	24	0.0459374
Total	351.513	30
Corrected Total	1.74671	29
a. R Squared = .369 (Adjusted R Squared = .237)
Photosynthetic rate
Tests of Between-Subjects Effects
Dependent Variable:	photosynthesis umol/m2/s
Source	Type III Sum of Squares	df	Mean Square	F	P
Corrected Model	3820.573a	5	764.115	113.267	1.53287e-18
Intercept	8665	1	8665	1284.44	3.46869e-26
genotype	25.3924	2	12.6962	1.882	0.169829
treatment	3793.53	1	3793.53	562.327	5.47924e-21
genotype * treatment	1.64672	2	0.823359	0.122049	0.885542
Error	202.384	30	6.74613
Total	12688	36
Corrected Total	4022.96	35
a. R Squared = .950 (Adjusted R Squared = .941)
Shoot MDA
Tests of Between-Subjects Effects
Dependent Variable:	shoot MDA nmol/g DM
Source	Type III Sum of Squares	df	Mean Square	F	P
Corrected Model	13325.774a	5	2665.15	0.785138	0.568787
Intercept	784900	1	784900	231.227	2.36094e-15
genotype	6080.73	2	3040.37	0.895673	0.419329
treatment	3642.99	1	3642.99	1.0732	0.308785
genotype * treatment	3026.8	2	1513.4	0.445838	0.644603
Error	98440.7	29	3394.51
Total	902435	35
Corrected Total	111766	34
a. R Squared = .119 (Adjusted R Squared = -.033)
Root MDA
Tests of Between-Subjects Effects
Dependent Variable:	root MDA nmol/g FM
Source	Type III Sum of Squares	df	Mean Square	F	P
Corrected Model	1.668a	5	0.333667	3.99328	0.00768324
Intercept	102.461	1	102.461	1226.23	4.85992e-24
genotype	0.400227	2	0.200113	2.39492	0.110285
treatment	1.05068	1	1.05068	12.5743	0.00145086
genotype * treatment	0.118737	2	0.0593684	0.710511	0.500351
Error	2.25605	27	0.0835573
Total	109.614	33
Corrected Total	3.92438	32
a. R Squared = .425 (Adjusted R Squared = .319)
Ion leakage
Tests of Between-Subjects Effects
Dependent Variable:	ion leakage (%)
Source	Type III Sum of Squares	df	Mean Square	F	P
Corrected Model	34.129a	5	6.82586	2.30531	0.0692479
Intercept	4875.29	1	4875.29	1646.54	8.99566e-28
genotype	0.599896	2	0.299948	0.101302	0.903968
treatment	24.4526	1	24.4526	8.25844	0.00738477
genotype * treatment	9.07678	2	4.53839	1.53276	0.232374
Error	88.8278	30	2.96093
Total	4998.25	36
Corrected Total	122.957	35
a. R Squared = .278 (Adjusted R Squared = .157)
Total fresh mass
Tests of Between-Subjects Effects
Dependent Variable:	total FM
Source	Type III Sum of Squares	df	Mean Square	F	P
Corrected Model	119.724a	5	23.9447	11.4554	3.03809e-06
Intercept	3380.07	1	3380.07	1617.05	1.17411e-27
genotype	6.24468	2	3.12234	1.49375	0.240756
treatment	106.311	1	106.311	50.8601	6.2166e-08
genotype * treatment	7.16777	2	3.58389	1.71456	0.197217
Error	62.708	30	2.09027
Total	3562.5	36
Corrected Total	182.432	35
a. R Squared = .656 (Adjusted R Squared = .599)
Plant height
Tests of Between-Subjects Effects
Dependent Variable:	height (cm)
Source	Type III Sum of Squares	df	Mean Square	F	P
Corrected Model	3196.580a	5	639.316	32.9441	5.23767e-16
Intercept	140070	1	140070	7217.86	3.14205e-64
genotype	222.636	2	111.318	5.73626	0.00525249
treatment	2953.37	1	2953.37	152.188	4.20169e-18
genotype * treatment	20.5758	2	10.2879	0.530137	0.591255
Error	1164.36	60	19.4061
Total	144431	66
Corrected Total	4360.94	65
a. R Squared = .733 (Adjusted R Squared = .711)
Seed capsule count
Tests of Between-Subjects Effects
Dependent Variable:	total seed caps
Source	Type III Sum of Squares	df	Mean Square	F	P
Corrected Model	241.712a	5	48.3424	5.3	0.000425225
Intercept	4208.02	1	4208.02	461.344	7.37069e-30
genotype	67.8485	2	33.9242	3.71927	0.0300119
treatment	154.561	1	154.561	16.9452	0.000119305
genotype * treatment	19.303	2	9.65152	1.05814	0.353488
Error	547.273	60	9.12121
Total	4997	66
Corrected Total	788.985	65
a. R Squared = .306 (Adjusted R Squared = .249)

## Sheet: notes
S1 Table
Results of SPSS Univariate ANOVA (Type III sum of squares) for effects of genotype and treatment on each response variable
